# Supplementary material for: Delay in Diagnosis and Treatment of Primary Bone Tumors during COVID-19 Pandemic in Poland
Source: Cancers (Basel). 2022 Dec 8;14(24):6037. doi: 10.3390/cancers14246037 (PMC9776000; doi:10.3390/cancers14246037)
Supplement: Supplementary file 1 [file cancers-14-06037-s001.zip]

Archive with 1 entries (1 files):
- cancers-2088792-supplementary.pdf
